# Supplementary material for: Diverse deep-sea anglerfishes share a genetically reduced luminous symbiont that is acquired from the environment
Source: eLife. 2019 Oct 1;8:e47606. doi: 10.7554/eLife.47606 (PMC6773444; doi:10.7554/eLife.47606)
Supplement: Supplementary file 1. — Gulf of Mexico samples were collected by the DEEPEND consortium at the given locations. Samples collected by S. Nyholm were collected by RRS Discovery expedition D243 east of the Cape Verde Islands at the given locations. A single sample (DP02E) was given a new taxonomic identification as a result of mitochondrial gene analysis. [file elife-47606-supp1.xlsx]

## Sheet: Table S1
Sample	Accession #	Genetic Fish ID	Light Organ	Sample Date	Latitude	Longitude	Location
CC26E	GCA002300443.1	Cryptopsaras couesii	esca	2015-08-16	28.54901 N	87.02955 W	Gulf of Mexico
CC32E	SRR8206628	Cryptopsaras couesii	esca	2015-08-19	26.93223 N	87.02041 W	Gulf of Mexico
CC81C	SRR8206630	Cryptopsaras couesii	caruncle	2015-08-18	--	--	Gulf of Mexico
CCS1E	RPOE00000000	Cryptopsaras couesii	esca	1999-11-05	--	--	Canary Islands, N. Atl
CCS2C	RPOF00000000	Cryptopsaras couesii	caruncle	1999-11-05	--	--	Canary Islands, N. Atl
CC62C	SRR8206629	Cryptopsaras couesii	esca	2016-08-15	--	--	Gulf of Mexico
Csp75	RPGC00000000	Ceratias uranoscopus	caruncle	2016-08-08	--	--	Gulf of Mexico
CspS10C	RPGB00000000	Ceratias sp. (undescribed)	caruncle	1999-11-01	--	--	Canary Islands, N. Atl
CspS9C	RPGE00000000	Ceratias sp. (undescribed)	caruncle	1999-11-04	--	--	Canary Islands, N. Atl
CU44E	RPGD00000000	Ceratias uranoscopus	esca	2016-05-06	27.46 N	86.89 W	Gulf of Mexico
CLS4E	RPGF00000000	Chaenophryne longiceps	esca	1999-10-31	--	--	Canary Islands, N. Atl
CDS3E	RPGG00000000	Chaeonophryne sp.	esca	1999-11-13	--	--	Canary Islands, N. Atl
LMS8E	RPGH00000000	Linophryne maderensis	esca	1999-11-07	--	--	Canary Islands, N. Atl
MJ02E	GCA002381345.1	Melanocetus johnsonii	esca	2015-05-02	28.918 N	87.998 W	Gulf of Mexico
MJS5x	RPGI00000000	Melanocetus johnsonii	esca (exudae)	1999-11-13	--	--	Canary Islands, N. Atl
DP02E	RPGJ00000000	Oneirodes sp.	esca	2015-05-01	29.048 N	87.99 W	Gulf of Mexico
