# Supplementary material for: Diverse deep-sea anglerfishes share a genetically reduced luminous symbiont that is acquired from the environment
Source: eLife. 2019 Oct 1;8:e47606. doi: 10.7554/eLife.47606 (PMC6773444; doi:10.7554/eLife.47606)
Supplement: Supplementary file 2. — Genbank accession numbers and total sequence length are shown. Samples listed in bold were generated by this study or by Hendry et al. (2018). [file elife-47606-supp2.xlsx]

## Sheet: Table S2.Collection data
Organism/Name	Accession #	base pairs
Acentrophryne dolichonema	AB282855	16899
Antennatus coccineus	AB282830	16243
Bertella idiomorpha	AB282846	16180
Bufoceratias thele	AB282841	16430
Caulophryne pelagica	AB282836	16649
Centrophryne spinulosus	AB282849	16123
Ceratias holboelli	KY033878	652
Ceratias uranoscopus Csp75C	MK118161	7640
Ceratias sp. CspS10C	MK118165	7133
Ceratias sp. CspS9C	MK118166	6862
Ceratias uranoscopus CU44E	MK118164	6761
Ceratias tentaculatus	JN640592	643
Ceratias sp.	AB282851	18365
Chaenophryne draco	EF609318	657
Chaenophryne melanorhabdus	AB282845	16651
Chaenophryne sp. CDS3E	MK118162	7294
Chaenophryne longiceps CLS4E	MK118163	15105
Cryptopsaras couesii	AB282850	18350
Cryptopsaras couesii CC26E	MK118169	18278
Cryptopsaras couesii CC32E	MK118159	16744
Cryptopsaras couesii CC81C	MK118174	9620
Cryptopsaras couesii CCS1E	MK118171	10435
Cryptopsaras couesii CCS2C	MK118172	14603
Cryptopsaras couesii CC62E	MK118173	13862
Diceratias pileatus	AB282842	16431
Dolopichthys danae	LC091857	169
Dolopichthys karsteni	KF929827	652
Gigantactis vanhoeffeni	AB282852	17205
Haplophryne mollis	AB282856	17209
Himantolophus albinares	AB282839	16440
Himantolophus groenlandicus	AB282840	16438
Lasiognathus sp.NMMBP 9030	AB282848	16172
Linophryne bicornis	AB282854	16842
Linophryne maderensis LMS8E	MK118168	11020
Lophiomus setigerus	AP004413	15879
Lophodolos acanthognathus	GU440383	652
Malthopsis jordani	AP005978	16206
Melanocetus johnsonii	AB282838	16871
Melanocetus johnsonii MJ02E	MK118170	6227
Melanocetus johnsonii MJS5x	MK118160	14859
Melanocetus murrayi	AP004418	16758
Oneirodes bradburyae	KY033720	652
Oneirodes sp. DP02E	MK118167	8777
Oneirodes luetkeni	MF956897	652
Oneirodes thompsoni	AB282843	17391
Rhynchactis macrothrix	AB282853	17072
