# Supplementary material for: Diverse deep-sea anglerfishes share a genetically reduced luminous symbiont that is acquired from the environment
Source: eLife. 2019 Oct 1;8:e47606. doi: 10.7554/eLife.47606 (PMC6773444; doi:10.7554/eLife.47606)
Supplement: Supplementary file 3. — Genbank accession numbers of each gene are given. [file elife-47606-supp3.xlsx]

## Sheet: S3. Bacteria housekeeping genes
Strain	16S	atpA	gapA	gyrB	pyrH	rpoA	topA	genome
ES114	NC_006840	NC_006840	NC_006840	NC_006840	NC_006840	NC_006840	NC_006840	GCF_000011805
DSM 14347	NZ_JHZA01000011	NZ_JHZA01000022	NZ_JHZA01000008	NZ_JHZA01000022	NZ_JHZA01000021	NZ_JHZA01000029	NZ_KK211217	GCF_000621165
DSM 15893	NZ_FOWR01000047	NZ_FOWR01000015	NZ_FOWR01000039	NZ_FOWR01000015	NZ_FOWR01000047	NZ_FOWR01000065	NZ_FOWR01000050	GCF_900115495
CECT 9029	NZ_FIZX01000021	NZ_FIZX01000009	NZ_FIZX01000001	NZ_FIZX01000009	NZ_FIZX01000008	NZ_FIZX01000012	NZ_FIZX01000001	GCF_900055185
ATCC 33564	NZ_CP014056	NZ_CP014056	NZ_CP014056	NZ_CP014056	NZ_CP014056	NZ_CP014056	NZ_CP014056	GCF_001558255
CECT 8713	NZ_FIZY01000160	NZ_FIZY01000033	NZ_FIZY01000013	NZ_FIZY01000033	NZ_FIZY01000002	NZ_FIZY01000009	NZ_FIZY01000017	GCF_900060185
KT99	ABIC01000010	ABIC01000030	ABIC01000004	ABIC01000036	ABIC01000015	ABIC01000050	ABIC01000031	GCF_000172075
ATCC 51908	NC_010506	NC_010506	NC_010506	NC_010506	NC_010506	NC_010506	NC_010506	GCF_000019525.1
