# Supplementary material for: Diverse deep-sea anglerfishes share a genetically reduced luminous symbiont that is acquired from the environment
Source: eLife. 2019 Oct 1;8:e47606. doi: 10.7554/eLife.47606 (PMC6773444; doi:10.7554/eLife.47606)
Supplement: Supplementary file 4. — Genbank accession numbers of each genome assembly are given. [file elife-47606-supp4.xlsx]

## Sheet: S4. Phylogenomic analysis
Species	Strain	Genbank assembly
Aliivibrio wodanis	AWOD1	GCA_000953695
Enterovibrio calviensis	DSM 14347	GCF_000621165
Enterovibrio coralii	CAIM 912	GCF_001559595
Enterovibrio norvegicus	FF-33	GCF_000286835
Grimontia hollisae	ATCC 33564	GCF_001558255
Grimontia indica	AK16	GCF_000333895
Photobacterium damselae	CIP 102761	GCF_000176795
Photobacterium profundum	SS9	GCF_000196255
Salivibrio subspecies costicola	atcc 33508	GCF_000565345
Vibrio campbellii	ATCC BAA-1116	GCF_000464435
Vibrio mimicus	MB-451	GCF_000176375
Vibrio orientalis	CIP 102891	GCF_000222645
Vibrio vulnificus	YJ016	GCF_000009745
