# Supplementary material for: Diverse deep-sea anglerfishes share a genetically reduced luminous symbiont that is acquired from the environment
Source: eLife. 2019 Oct 1;8:e47606. doi: 10.7554/eLife.47606 (PMC6773444; doi:10.7554/eLife.47606)
Supplement: Supplementary file 5. [file elife-47606-supp5.xlsx]

## Sheet: S5. Symbiont-specific primers
Species amplified	Gene	Order	Forward primer	Reverse primer	Length (bp)	Annealing temp (ºC)
Enterovibrio luxaltus	cheA	first	TGGTTAGTCTTAGCGCCAGC	AATGGGTTGCTGCCCTATC	908	52
		second	ATGCGTGGAGAAGAAACAGATTTA	CACCACGATCGACTGCAATA	253	51
Enterovibrio escacola	cheA	first	TGGTGGTGTGATCGCAGG	AAGTTGGTAACGGCTTTCGC	526	53
		second	GAAACTCCTCGACGATTTGCA	CGATCCCATCTTGGGAGAAGATACAT	256	52
