# Supplementary material for: Diverse deep-sea anglerfishes share a genetically reduced luminous symbiont that is acquired from the environment
Source: eLife. 2019 Oct 1;8:e47606. doi: 10.7554/eLife.47606 (PMC6773444; doi:10.7554/eLife.47606)
Supplement: Supplementary file 6. [file elife-47606-supp6.xlsx]

## Sheet: S6. cheA phylogeny
Species	Designation	Assession #
Aeromonas hydrophila subsp. hydrophila	ATCC 7966	GCF_000014805.1
Colwellia psychrerythraea	34H	GCF_000012325.1
Enterovibrio calviensis	DSM 14347	GCF_000621165
Enterovibrio coralii	CAIM 912	GCF_001559595
Enterovibrio escacola	CDS3E	RPGG00000000
Enterovibrio escacola	CLS4E	RPGF00000000
Enterovibrio escacola	Csp10C	RPGB00000000
Enterovibrio escacola	Csp75C	RPGC00000000
Enterovibrio escacola	CspS9C	RPGE00000000
Enterovibrio escacola	CTD27.1499m.1.1	MK457136
Enterovibrio escacola	CTD62.2m.11.3	MK457133
Enterovibrio escacola	CTD66.2m.11.2	MK457135
Enterovibrio escacola	CTD66.70m.8.2	MK457134
Enterovibrio escacola	CU44E	RPGD00000000
Enterovibrio escacola	DP02E	RPGJ00000000
Enterovibrio escacola	LMS8E	RPGH00000000
Enterovibrio escacola	MJ02E	GCA002381345.1
Enterovibrio escacola	MJS5E	RPGI00000000
Enterovibrio luxaltus	CC26E	GCA002300443.1
Enterovibrio luxaltus	CC32E	SRR8206628
Enterovibrio luxaltus	CC62C	SRR8206629
Enterovibrio luxaltus	CC81C	SRR8206630
Enterovibrio luxaltus	CCS1E	RPOE00000000
Enterovibrio luxaltus	CCS2E	RPOF00000000
Enterovibrio luxaltus	CTD62.1500m.3.2	MK457132
Enterovibrio luxaltus	CTD62.2m.11.2	MK457130
Enterovibrio luxaltus	CTD67.1501m.5.3	MK457131
Enterovibrio luxaltus	CTD67.415m.5.3	MK457129
Idiomarina baltica	OS145	GFA_000152885.1
Idiomarina loihiensis	L2TR	GFA_000008465.1
Photobacterium profundum	3TCK	GCF_000153425.1
Photobacterium profundum	SS9	GCF_000196255.1
Pseudoalteromonas haloplanktis	TAC125	GCF_000026085.1
Pseudoalteromonas tunicata	D2	GCF_000153245.1
Shewanella denitrificans	OS217	GCF_000013765.1
Shewanella oneidensis	MR-1	GCF_000146165.2
Vibrio cholerae O1 biovar eltor	N16961	GCF_000006745.2
Vibrio fischeri	ES114	GCF_000011805.1
Vibrio sp.	MED222	GCF_000153005.1
Vibrio vulnificus	CMCP6	GCF_000039765.1
